# Supplementary material for: Comparing Humoral and Cellular Adaptive Immunity during Convalescent Phase of COVID-19 in Hemodialysis Patients and Kidney Transplant Recipients
Source: J Clin Med. 2021 Oct 21;10(21):4833. doi: 10.3390/jcm10214833 (PMC8585082; doi:10.3390/jcm10214833)
Supplement: Supplementary file 1 [file jcm-10-04833-s001.zip]

Archive with 1 entries (1 files):
- jcm-1390672-supplementary.pdf
